# Supplementary material for: The Driving Profile of Individuals with Schizophrenia: Cognitive Characteristics, Pharmacological Treatment and Driving Competence—A Scoping Review
Source: Neurol Int. 2026 Feb 28;18(3):46. doi: 10.3390/neurolint18030046 (PMC13029326; doi:10.3390/neurolint18030046)
Supplement: Supplementary file 1 [file neurolint-18-00046-s001.zip]

Archive with 1 entries (1 files):
- neurolint-4111870-supplementary.pdf
